# Supplementary material for: Liver Stiffness-Based Risk Prediction Model for Hepatocellular Carcinoma in Patients with Nonalcoholic Fatty Liver Disease
Source: Cancers (Basel). 2021 Sep 11;13(18):4567. doi: 10.3390/cancers13184567 (PMC8472221; doi:10.3390/cancers13184567)
Supplement: Supplementary file 1 [file cancers-13-04567-s001.zip]

Archive with 1 entries (1 files):
- cancers-1364685-supplementary.pdf
